# Supplementary material for: Temperature-Dependent Modulation of Cardiac Metabolism, Post-Injury Survival and Regenerative Rate in Axolotls
Source: Metabolites. 2026 Jun 13;16(6):414. doi: 10.3390/metabo16060414 (PMC13303739; doi:10.3390/metabo16060414)
Supplement: Supplementary file 1 [file metabolites-16-00414-s001.zip]

Archive with 1 entries (1 files):
- metabolites-4276613-supplementary.pdf
